# Supplementary material for: What evidence exists on the impacts of human activities on biodiversity and carbon capacity in North-East Atlantic blue carbon ecosystems: a systematic map protocol
Source: Environ Evid. 2025 Dec 8;14:26. doi: 10.1186/s13750-025-00379-0 (PMC12715903; doi:10.1186/s13750-025-00379-0)
Supplement: Supplementary file 1 — Additional file 1. Benchmarking articles. [file 13750_2025_379_MOESM1_ESM.xlsx]

## Sheet: Sheet1
Author(s)	Publication year	Title	Journal name	Volume	DOI
Last name, Initial First Name	YYYY	Title of the study	Name of the journal	Volume number	DOI number
Casal-Porras et al. 2022	2022	Sedimentary organic carbon and nitrogen stocks of intertidal seagrass meadows in a dynamic and impacted wetland: Effects of coastal infrastructure constructions and meadow establishment time	Journal of Environmental Management	322	10.1016/j.jenvman.2022.115841
Baden et al. 2012	2012	Shift in seagrass food web structure over decades is linked to overfishing	Marine Ecology Progress Series	451	10.3354/meps09585
De Azevedo et al. 2023	2023	Rapid tropicalization evidence of subtidal seaweed assemblages along a coastal transitional zone	Scientific Reports	13	10.1038/s41598-023-38514-x
Harvey et al. 2019	2019	No Detectable Broad-Scale Effect of Livestock Grazing on Soil Blue-Carbon Stock in Salt Marshes	Frontiers in Ecology and Evolution	7	10.3389/fevo.2019.00151
Norderhaug et al. 2020	2020	Ecosystem- level effects of largescale disturbance in kelp forests	Marine Ecology Progress Series	656	10.3354/meps13426
Pezy et al. 2019	2019	Anthropogenic impact of oyster farming on macrofauna biodiversity in an eelgrass (Zostera marina) ecosystem of the English Channel	Ecological Indicators	106	10.1016/j.ecolind.2019.105480
Husa et al. 2008	2008	Changes of macroalgal biodiversity in sublittoral sites in southwest Norway: impact of an introduced species or higher temperature?	Marine Biology Research	4	10.1080/17451000802232874
Haugland et al. 2021	2021	Large-scale salmon farming in Norway impacts the epiphytic community of Laminaria hyperborea	Aquaculture Environment Interactions	13	10.3354/aei00392
Beck et al. 2024	2024	Long-term impacts of embankments on coastal marsh vegetation and carbon sequestration	Estuarine Coastal and Shelf Science	309	10.1016/j.ecss.2024.108980
Ward 2020	2020	Carbon sequestration and storage in Norwegian Arctic coastal wetlands: Impacts of climate change	Science of The Total Environment	748	10.1016/j.scitotenv.2020.141343
