# Supplementary material for: What evidence exists on the impacts of human activities on biodiversity and carbon capacity in North-East Atlantic blue carbon ecosystems: a systematic map protocol
Source: Environ Evid. 2025 Dec 8;14:26. doi: 10.1186/s13750-025-00379-0 (PMC12715903; doi:10.1186/s13750-025-00379-0)
Supplement: Supplementary file 4 — Additional file 4. Data extraction codebook. [file 13750_2025_379_MOESM4_ESM.xlsx]

## Sheet: README
Code book for data extraction
Article Title: What evidence exists on the impacts of human activities on biodiversity and carbon capacity in North-East Atlantic blue carbon ecosystems: a systematic map protocol.
Description: This file provides a code book for screening and accompanying data extraction. Multiple spreadsheet tabs are included for codebooks and dropdown options.
References: References are provided within the spreadsheet tabs.

## Sheet: Code book SOURCE
Attribute name	Description	Instructions
Study ID	Unique identifier for each article	Autofill; update manually if needed
Source	Bilbiographic database name (WOS)	Autofill; update manually if needed
Screener	Screener name	Autofill; update manually if needed
Date	Screening date (DD-MM-YYYY)	Autofill; update manually if needed
ROSES-1.D	Record remove before screening process (duplicated)	Manually type 1: kept or 0: removed
STEP 1 Reason	Reason for removal	Select for dropdown menu
ROSES-2.B	2.B. Records excluded (Title and Abstract)	Manually type 1: included or 0: excluded
STEP 2 Reason	Reason for exclusion	Select for dropdown menu
ROSES-2.D	2.D. Records not retrieved	Manually type 1: retrieved or 0: not retrieved
STEP 3 Reason	Reason for exclusion	Select for dropdown menu
ROSES-2.F	2.F. Records excluded	Manually type 1: included or 0: excluded
STEP 4 Reason	Reason for exclusion	Select for dropdown menu
Author(s)	Last name, Initial First Name	Autofill; update manually if needed
Publication year	YYYY	Autofill; update manually if needed
Title	Title of the study	Autofill; update manually if needed
Journal name	Name of the journal	Autofill; update manually if needed
Volume	Volume number	Autofill; update manually if needed
Page numbers	Page numbers	Autofill; update manually if needed
DOI	DOI number	Autofill; update manually if needed
URL	DOI URL	Autofill; update manually if needed

## Sheet: Dropdown SOURCE
ROSES-1.D – reason exclusion	ROSES-2.B – reason exclusion	ROSES-2.D– reason exclusion	ROSES-2.F – reason exclusion
duplicated	no target habitat	Full text not retrieved	no target geographic area
not removed	no mention of carbon OR biodiversity	not excluded	study design not relevant
	no mention of human activity, pressure, impacts		not excluded
	no target geographic area
	not excluded

## Sheet: Code book Extraction
Category	Attribute name	Description	instructions
General
	STUDY ID	Unique identifier for the study	Copy and paste from SOURCE sheet
	SHORT CITATION	Short citation of the study (first author’s surname and publication year)	Copy and paste from SOURCE sheet
	SCREENER NAME	Screener name	Manually fill text
	DATE	Screening date (DD-MM-YYYY)	Manually fill text
Study type
	STUDY DESIGN	Type of study	Select from dropdown menu (see Dropdown Extraction)
	DATA SOURCE	Primary or secondary	Select from dropdown menu (see Dropdown Extraction)
	DATA COLLECTION	Data collection (quantitative, qualitative, mixed methods)	Select from dropdown menu (see Dropdown Extraction)
	STUDY LOCATION	Study site - As defined in the study	Copy and paste from article
	COUNTRY	Country	Select from dropdown menu (see Dropdown Extraction)
	OSPAR REGION 1	Name Ospar maritime region	Select from dropdown menu (see Dropdown Extraction)
	COORDINATES	Latitude (WSG84; unit: Decimal). If many study locations, coordinates are for a intermediate point.	Copy and paste from article; use google maps to determine coordinates if needed
	COORDINATES	Longitude (WSG84; unit: Decimal). If many study locations, coordinates are for a intermediate point.	Copy and paste from article; use google maps to determine coordinates if needed
Population
	TYPE OF COASTAL ECOSYSTEM AFFECTED	Type of coastal ecosystems - salt marsh, seagrass, kelp, rockweed	Select from dropdown menu (see Dropdown Extraction)
	SEAGRASS SPECIES	Seagrass species name	Select from dropdown menu (see Dropdown Extraction)
	SALTMARSH SPECIES	Saltmarsh species name	Select from dropdown menu (see Dropdown Extraction)
	MACROALGAE SPECIES	Macroalgae (kelp, rockweed) species name	Select from dropdown menu (see Dropdown Extraction)
	COMPONENT(S) OF ECOSYSTEM ASSESSED	Biotope (substrate, water column) and /or biocenosis components (plants and associated species)	Select from dropdown menu (see Dropdown Extraction)
Intervention
	TYPE OF SECTOR	Sector of the human activity	Select from dropdown menu (see Dropdown Extraction)
	NOTES ON SECTOR	Any specific comment the reviewer consider important to add on the type of sector	Select from dropdown menu (see Dropdown Extraction)
	TYPE OF ACTIVITY	Human activity type	Select from dropdown menu (see Dropdown Extraction)
	NOTES ON ACTIVITY	Any specific comment the reviewer consider important to add on the type of activity	Manually fill text
	TYPE OF PRESSURE 1	Pressure type 1	Select from dropdown menu (see Dropdown Extraction)
	TYPE OF PRESSURE 2	Pressure type 2	Select from dropdown menu (see Dropdown Extraction)
	TYPE OF PRESSURE 3	Pressure type 3	Select from dropdown menu (see Dropdown Extraction)
	NOTES ON PRESSURE	Any specific comment the reviewer consider important to add on the type of pressure	Manually fill text
Outcome
	TARGET OUTCOME	The outcome of the impact assessment: biodiversity or carbon.	Select from dropdown menu (see Dropdown Extraction)
	IMPACT ASSESSMENT TYPE	Either “assessed” (documented or quantified) or “inferred”.	Select from dropdown menu (see Dropdown Extraction)
	LEVEL OF IMPACT ON BIODIVERSITY	Level of impact on biodiversity. Used “Not applicanble” is the assessment is for carbon.	Select from dropdown menu (see Dropdown Extraction)
	METRICS BIO 1	Species richness	Manually type 1: metric used or 0: metric not used
	METRICS BIO 2	Taxonomic richness	Manually type 1: metric used or 0: metric not used
	METRICS BIO 3	Population density	Manually type 1: metric used or 0: metric not used
	METRICS BIO 4	Biomass	Manually type 1: metric used or 0: metric not used
	METRICS BIO 5	Species abundance	Manually type 1: metric used or 0: metric not used
	METRICS BIO 6	Taxonomic abundance	Manually type 1: metric used or 0: metric not used
	METRICS BIO 7	Diversity indices	Manually type 1: metric used or 0: metric not used
	METRICS BIO 8	Area	Manually type 1: metric used or 0: metric not used
	METRICS BIO 9	Distribution	Manually type 1: metric used or 0: metric not used
	METRICS BIO 10	Other	Manually type 1: other metric used or 0:no other metric not used
	Notes on metrics bio	Any specific comment the reviewer consider important to add on metrics used to measure biodiversity	Manually type 1: metric used or 0: metric not used
	METRICS C 1	NPP	Manually type 1: metric used or 0: metric not used
	METRICS C 2	POC export	Manually type 1: metric used or 0: metric not used
	METRICS C 3	DOC export	Manually type 1: metric used or 0: metric not used
	METRICS C 4	Biomass	Manually type 1: metric used or 0: metric not used
	METRICS C 5	Sequestration rate	Manually type 1: metric used or 0: metric not used
	METRICS C 6	Density or content	Manually type 1: metric used or 0: metric not used
	METRICS C 7	Other	Manually type 1: other metric used or 0:no other metric not used
	Notes on metrics C	Any specific comment the reviewer consider important to add on metrics used to measure carbon capacity	Manually fill text
	DESCRIPTION OF IMPACTS	Describe Impact. This is the basic unit of information.	Copy and paste from article, parapfrase if needed
	DIRECTION OF IMPACT	Positive, negative, no impact, or unclear	Select from dropdown menu (see Dropdown Extraction)
	Citation justify direction	Exact citation from article	Copy and paste from article
	START DATE OF MEASUREMENTS	Year: YYYY	Copy and paste from article
	END DATE OF MEASUREMENTS	Year: YYYY	Copy and paste from article

## Sheet: Dropdown Extraction
Study design	Data source	Data collection	OSPAR countries	OSPAR maritime regions	Type of ecosystems	Seagrass species	Saltmarsh species	Macroalgae	Component affected	Sector based	Activity (and description)	Pressure	Target outcome	Impact assessment type	Positive, negative or neutral impact	Level of impact	Measurements Carbon	Measurements Biodiversity
Experimental	Primary	Qualitative	Denmark	Bay of Biscay and Iberian Coast	Intertidal seagrass	Zostera marina	Bolboschoenus maritimus	Ascophyllum nodosum	Biotope – substrate	Aggregates	Aquaculture – Fin-fish	Abrasion	Carbon	Assessed	Positive	Genetic level	NPP	Species richness
Observational	Secondary	Quantitative	France	Celtic Seas	Subtidal seagrass	Zostera noltei	Carex lyngbyei	Fucus spp.	Biotope – water column	Agriculture	Aquaculture – Macro-algae	Barrier to species movement	Biodiversity	Inferred	Negative	Organism level	POC export	Taxonomic richness
Modelling		Mixed methods	Germany	Greater North Sea	Saltmarsh	Cymodocea nodosa	Carex paleacea	Laminaria hyperborea	Biocenosis – vegetated habitat	Aquaculture	Aquaculture – Shellfish	Changes in waves exposure			No impact	Population level	DOC export	Population density
Mixed methods			Iceland	Wider Atlantic	Kelp forest	Rupia spp.	Carex vacillans	Saccharina latissima	Biocenosis – associated organism(s)	Coastal infrastructure	Fishing – Benthic trawls and dredges	Changes in siltation			Unclear	Community level	Biomass	Biomass
			Ireland	Arctic Waters	Intertidal macroalgae	Several species	Eleocharis parvula	Saccharina longicruris		Desalination	Fishing – Pelagic trawls	Death or injury by collision				Not applicable	Sequestration rate	Species abundance
			The Netherlands	Several	Subtidal macroalgae	None	Eleocharis acicuralis	Several species		Fishing	Fishing – Nets (fixed/set/gillnets/other nets/lines)	Electromagnetic changes					Density or content	Taxonomic abundance
			Norway		Subtidal soft sediment		Glyceria fluitans	None		Harvesting/collecting	Fishing – Potting/creeling	Emergence regime changes					Other	Diversity indices
			Portugal		Intertidal soft sediment		Glyceria maxima			Land-based industry	Fishing – Suction/hydraulic dredges	Input of organic matter						Area
			Spain				Phragmites australis			Military	Shipping – Mooring/anchoring/beaching/launching (interaction with seafloor)	Introduction of microbes						Distribution
			Sweden				Puccinellia maritima			Navigational dredging	Shipping – Steaming (atmospheric emissions, collisions)	Introduction of NIS and translocations						Other
			United Kingdom				Schoenoplectus lacustris			Nuclear	Shipping – General (anti-fouling, ballast water exchange, litter)	Introduction of non synthetic compounds
							Schoenoplectus tabernaemontani			Oil and gas	Renewable energy – Wind farms	Introduction of radionuclides
							Several species			Renewable energy	Renewable energy – Wave energy	Introduction of synthetic compounds
							None			Research	Renewable energy – Tidal sluices	Marine litter
										Shipping	Renewable energy – Tidal barrages	Nutrient enrichment
										Telecoms	Non-renewable energy (oil, gas and hydro) – Oil and Gas	pH changes
										Waste water management	Non-renewable energy (oil, gas and hydro) – Hydro	Sealing
										Livestock husbandry	Non-renewable energy (oil, gas and hydro) – Power stations	Selective extraction of non living resources
										Multiple sectors	Non-renewable energy (nuclear) – Power stations (land-based on coast)	Selective extraction of species
										Unspecified	Telecommunications – Communication cables	Smothering
										* Adapted from Knights et al. 2013	Aggregates – Inorganic mine and particulate waste	Thermal changes
											Aggregates – Rock/Minerals - coastal quarrying	Underwater noise
											Aggregates – Sand/gravel aggregates	Changes in water flow rate
											Navigational dredging – Capital dredging	Grazing
											Navigational dredging – Maintenance dredging	Mechanical damage
											Coastal infrastructure – Artificial reefs	Unspecified
											Coastal infrastructure – Beach replenishment	None
											Coastal infrastructure – Culverting lagoons	* Adapted from Knights et al. 2013
											Coastal infrastructure – Marinas and dock/port facilities
											Coastal infrastructure – Land claim
											Coastal infrastructure – Coastal defence - Sea walls/breakwaters/groynes
											Land-based industry – Industry with discharges into rivers and coastal waters
											Land-based industry – All industry
											Agriculture – Deforestation (contribution to climate change)
											Agriculture – General
											Agriculture – Livestock husbandry
											Tourism/recreation – Angling
											Tourism/recreation – Boating/Yachting
											Tourism/recreation – Diving/Dive site
											Tourism/recreation – Tourist Resort
											Tourism/recreation – Water sports
											Military – Operations (specific to activity but can include: seismic activities, sonar)
											Research – Operations (specific to activity but can include: interaction with seafloor, catch, bycatch)
											Desalination – Operational (effluent discharge, abstraction of water)
											Wastewater treatment – Operational (effluent discharge, thermal discharge)
											Harvesting/collecting – Seaweed and saltmarsh vegetation harvesting
											Harvesting/collecting – Bird eggs
											Harvesting/collecting – Shellfish hand collecting
											Harvesting/collecting – Peels (boulder turning)
											Harvesting/collecting – Curios - (trampling)
											Multiple activities
											Unspecified
											* Adapted from Knights et al. 2013
